# Supplementary material for: Sustainability of an Educational Program on Oral Care/Hygiene Provision by Healthcare Providers to Older Residents in Long-Term Care Institutions: A Follow-Up Study
Source: Geriatrics (Basel). 2024 Jun 20;9(3):84. doi: 10.3390/geriatrics9030084 (PMC11203192; doi:10.3390/geriatrics9030084)
Supplement: Supplementary file 1 [file geriatrics-09-00084-s001.zip]

Archive with 1 entries (1 files):
- geriatrics-2957672-supplementary.pdf
